# Supplementary material for: Heterochronic Parabiosis Causes Dacryoadenitis in Young Lacrimal Glands
Source: Int J Mol Sci. 2023 Mar 3;24(5):4897. doi: 10.3390/ijms24054897 (PMC10003158; doi:10.3390/ijms24054897)
Supplement: Supplementary file 1 [file ijms-24-04897-s001.zip]

Archive with 1 entries (1 files):
- ijms-2217096-supplementary.pdf
